# Supplementary material for: Association of Arterial PaCO2 with the Survival of Mechanically Ventilated Patients with Acute Respiratory Failure: A Multicenter Retrospective Cohort Study
Source: Diagnostics (Basel). 2026 Feb 5;16(3):489. doi: 10.3390/diagnostics16030489 (PMC12896418; doi:10.3390/diagnostics16030489)
Supplement: Supplementary file 1 [file diagnostics-16-00489-s001.zip]

Archive with 1 entries (1 files):
- diagnostics-4035469-supplementary.pdf
